# Supplementary material for: KIAA1109 Variants Are Associated with a Severe Disorder of Brain Development and Arthrogryposis
Source: Am J Hum Genet. 2017 Dec 28;102(1):116–32. doi: 10.1016/j.ajhg.2017.12.002 (PMC5777449; doi:10.1016/j.ajhg.2017.12.002)
Supplement: Table S2. RPKM of kiaa1109 (ENSDARG00000062330) Exons in CRISPR-Cas9-Engineered Mutants and Their Wild-Type (WT) Clutchmate Larvae [file mmc2.xlsx]

## Sheet: Feuil1
Table S2: RPKM of kiaa1109 (ENSDARG00000062330) exons in CRISPR-Cas9-engineered mutants and their wild-type (WT) clutchmate larvae1
Exon number (according to NM_001145584)	Exon_ID	Exon_Start	Exon_End	Exon_Length	RPKM WT (clutchmates of exon1del/del)	RPKM WT (clutchmates of exon4delins/delins)	RPKM WT (clutchmates of exon7del/del)	RPKM WT average	RPKM exon1del/del	RPKM exon4delins/delins	RPKM exon7del/del
not in NM_001145584	ENSDARE00001221136	12651814	12651941	128	0	0	0	0	1.70417	0	0
not in NM_001145584	ENSDARE00001169944	12668605	12668707	103	0	0	0	0	0	0	0
1	ENSDARE00000658535	12668617	12668707	91	0	0	0	0	0	0	0
2	ENSDARE00000658534	12671237	12671353	117	0	0	0	0	0	0.684581	1.83023
3	ENSDARE00000658531	12671442	12671520	79	0	0	0	0	0	0	0
4	ENSDARE00000658529	12672002	12672066	65	0	0	0	0	0	0	0
5	ENSDARE00000658525	12673642	12673816	175	1.19112	0.413626	0	0.534914	0	0.457691	0
6	ENSDARE00000658522	12676171	12676252	82	0	0	0	0	0	0	0
7	ENSDARE00000658519	12683521	12683714	194	2.86523	0.373116	4.65764	2.632	1.1244	0.412866	0
8	ENSDARE00000658517	12687676	12687755	80	0	0	0	0	0	0	0
9	ENSDARE00000658514	12691556	12691703	148	0.938943	1.95634	1.01755	1.30428	0	2.70594	0
10	ENSDARE00000658510	12693797	12693953	157	2.2128	0.922096	0	1.04496	0.463129	1.02033	0
11	ENSDARE00000658507	12694121	12694199	79	0	0	0	0	0	0	0
12	ENSDARE00000658503	12696243	12696334	92	0	0	0	0	0	0	0
13	ENSDARE00000658501	12699009	12699126	118	8.83243	1.22686	3.82874	4.62934	2.46479	0	0
14	ENSDARE00000658497	12699207	12699362	156	0	2.32002	2.41341	1.57781	1.39829	1.02687	0
15	ENSDARE00000658492	12701514	12701611	98	0	0	0	0	0	0	0
16	ENSDARE00000658491	12701753	12701934	182	11.0713	4.37489	14.0668	9.83764	7.59073	2.64053	0
17	ENSDARE00000658486	12702027	12702133	107	0	0	0	0	0	0	0
18	ENSDARE00000658485	12708294	12708487	194	3.93969	2.98493	5.04578	3.99013	3.748	0.825731	6.6228
19	ENSDARE00000658483	12710356	12710565	210	3.97039	3.79157	1.43426	3.06541	4.15492	2.66986	4.58865
20	ENSDARE00000658433	12714891	12715028	138	0	1.04905	0.545642	0.531564	1.05379	0	0
21	ENSDARE00000658468	12715117	12715293	177	2.35532	2.45371	2.97791	2.59565	2.05399	1.35756	0
22	ENSDARE00000784455	12719148	12719276	129	0	0	0	0	0	1.8627	0
23	ENSDARE00000828408	12719465	12719584	120	0	0	0	0	0	0	0
24	ENSDARE00000790366	12724877	12725157	281	1.4836	1.03038	1.6078	1.37393	1.81131	0.285039	0
25	ENSDARE00000783794	12728385	12728629	245	1.7016	2.06813	2.76607	2.1786	2.37424	0.980767	0
26	ENSDARE00001037015	12728699	12728909	211	0	0	0	0	0	0	0
not in NM_001145584	ENSDARE00000877936	12728711	12728909	199	0	0	0	0	0	0	0
27	ENSDARE00000777188	12733405	12734200	796	6.28479	6.72922	9.7434	7.5858	8.67784	5.13178	4.70779
28	ENSDARE00000807304	12735743	12735813	71	0	0	0	0	0	0	0
29	ENSDARE00000852293	12735900	12736073	174	7.98641	7.07205	11.2515	8.76999	8.77549	6.4445	22.1521
30	ENSDARE00000857918	12737322	12737442	121	0	0	0	0	0	0	0
31	ENSDARE00000878614	12737525	12737671	147	0.945331	0	0	0.31511	0	0	0
32	ENSDARE00000828324	12737764	12737885	122	0	0	3.70321	1.2344	1.78798	0.656524	0
33	ENSDARE00000819908	12741654	12741838	185	4.13135	5.47775	9.36144	6.32351	5.50247	1.7318	9.25999
34	ENSDARE00000779101	12742412	12742633	222	4.06875	9.78169	6.10529	6.65191	9.49831	6.13347	7.23436
35	ENSDARE00000822146	12751020	12751231	212	5.8994	5.80442	8.52436	6.74273	9.26039	4.53373	2.5252
36	ENSDARE00000837884	12751304	12751455	152	8.22811	11.4291	17.8339	12.497	9.56726	7.37726	3.52199
37	ENSDARE00000824166	12754659	12754809	151	1.84058	2.87621	0.997332	1.90471	8.66756	0.530437	2.83625
38	ENSDARE00000803074	12754940	12755092	153	9.99085	8.51583	17.7173	12.0747	13.7819	15.7051	3.49897
39	ENSDARE00000877925	12759272	12759506	235	2.36534	4.62029	1.92252	2.96938	3.4035	2.38584	2.73367
40	ENSDARE00000860506	12760910	12761055	146	3.80722	3.47049	3.09446	3.45739	4.4822	1.64581	0
41	ENSDARE00000876531	12761624	12761849	226	5.22651	6.40571	9.99538	7.2092	8.365	4.60729	2.84253
42	ENSDARE00000847447	12766823	12766987	165	5.89543	6.14172	16.4288	9.48864	10.5762	4.8543	9.73351
43	ENSDARE00000874969	12770112	12770290	179	3.88167	6.06574	7.99258	5.98	3.65587	5.36956	0
44	ENSDARE00000795380	12770391	12770566	176	8.29044	6.99169	12.835	9.37237	2.06566	9.5569	1.82503
45	ENSDARE00000783114	12772065	12772780	716	11.2568	15.5687	21.3486	16.0581	14.725	12.0815	7.17778
46	ENSDARE00000831001	12774224	12774469	246	6.21382	12.6526	5.20356	8.02332	6.20705	7.81424	0
47	ENSDARE00000782957	12774768	12774861	94	0	0	0	0	2.32057	0	0
48	ENSDARE00001041427	12776528	12776578	51	0	0	0	0	0	0	0
49	ENSDARE00000870480	12778578	12778784	207	9.73417	14.6867	23.2807	15.9005	16.158	12.382	6.20687
50	ENSDARE00000859253	12778870	12779099	230	0.906284	0.944146	4.58339	2.14461	1.89681	2.78595	0
51	ENSDARE00000827226	12780880	12781109	230	12.0838	4.72073	8.83939	8.54797	1.58068	4.87541	5.12067
52	ENSDARE00000824986	12781221	12781326	106	1.31098	0.682873	2.13109	1.37498	0.685955	0	0
53	ENSDARE00000786290	12783406	12783503	98	0	0	0	0	0	0	0
54	ENSDARE00000829034	12783590	12783775	186	0.373558	1.55666	2.42899	1.45307	2.73644	1.72249	2.30255
55	ENSDARE00000867790	12784842	12785010	169	0	2.14155	1.33666	1.1594	1.29073	0.47394	0
56	ENSDARE00000781605	12785574	12785785	212	8.8491	10.2431	9.23473	9.44231	9.26039	7.55622	0.505041
57	ENSDARE00000802342	12786661	12786859	199	8.03056	4.00116	11.7299	7.92055	8.4038	12.8797	4.30427
58	ENSDARE00000868977	12788130	12788189	60	0	0	0	0	0	0	0
59	ENSDARE00000778830	12788274	12788500	227	6.73392	13.3927	13.6002	11.2423	19.2188	8.82114	5.18835
not in NM_001145584	ENSDARE00001214185	12790600	12790818	219	3.17269	0.991569	1.03149	1.73191	0.996044	1.82867	4.88898
60	ENSDARE00000792046	12792009	12792139	131	10.0775	9.94597	3.44879	7.82409	6.10552	1.83426	21.2503
61	ENSDARE00000847295	12792235	12792358	124	6.16371	0	1.21449	2.4594	0	0.645935	0
62	ENSDARE00000862583	12792453	12792568	116	2.99491	2.49602	7.14038	4.21043	2.50728	0	7.38404
63	ENSDARE00000858927	12793845	12793914	70	0	0	2.15139	0.717129	0	0	0
not in NM_001145584	ENSDARE00001195244	12797516	12797554	39	0	0	0	0	0	6.16123	0
64	ENSDARE00000807038	12799630	12799862	233	5.9641	4.97061	6.14022	5.69165	2.18446	1.37504	0.459522
not in NM_001145584	ENSDARE00001204668	12799756	12799862	107	0	0	0	0	0	0	0
65	ENSDARE00000832009	12807573	12807773	201	11.0618	19.8067	11.9878	14.2854	10.4907	9.56369	16.5131
66	ENSDARE00000835083	12810987	12811167	181	4.99041	2.7994	13.3124	7.03409	13.6585	7.0803	5.32385
not in NM_001145584	ENSDARE00001035995	12813474	12813697	224	0	0	0	0	0	0	0
67	ENSDARE00001003698	12813601	12813796	196	0	0	0	0	0	0	0
68	ENSDARE00000800578	12814481	12814642	162	0	0	0	0	0	0	0
not in NM_001145584	ENSDARE00001012517	12814481	12814995	515	0	0	0	0	0.141187	0	0
69	ENSDARE00000798453	12817081	12817220	140	3.97039	4.13626	5.37847	4.49504	5.71302	2.86057	0.764776
70	ENSDARE00001045054	12817302	12817494	193	0	0	0	0	0	0	0
not in NM_001145584	ENSDARE00000799801	12817302	12817500	199	0	0	0	0	0	0	0
71	ENSDARE00000846365	12822757	12822960	204	4.76836	3.90309	3.6911	4.12085	5.70284	3.92627	16.7951
72	ENSDARE00000996095	12823061	12823236	176	0	0	0	0	0	0	0
not in NM_001145584	ENSDARE00000792893	12823061	12823237	177	0	0	0	0	0	0	0
73	ENSDARE00001020713	12825238	12825375	138	0	0	0	0	0	0	0
not in NM_001145584	ENSDARE00000862630	12825239	12825376	138	0	0	0	0	0	0	0
not in NM_001145584	ENSDARE00001029825	12828468	12828715	248	0	0	0	0	0	0	0
not in NM_001145584	ENSDARE00000658122	12828500	12828715	216	0	0	0	0	0	0	0
74	ENSDARE00000991388	12828502	12828715	214	0	0	0	0	0	0	0
75	ENSDARE00000658113	12830246	12830396	151	0	0	0	0	0	0	0
not in NM_001145584	ENSDARE00001034813	12830246	12830519	274	0	0	0	0	0	0	0
76	ENSDARE00000658103	12830495	12830652	158	1.31927	2.29065	0.476573	1.36217	0	4.56243	2.03295
77	ENSDARE00000658085	12834830	12835019	190	17.5533	24.0012	20.2117	20.5887	26.0229	22.3426	23.1043
78	ENSDARE00000658075	12835094	12835311	218	21.0358	29.5515	34.5406	28.376	30.3519	19.4729	6.87596
79	ENSDARE00000658063	12838129	12838380	252	10.7531	11.2024	11.3545	11.1033	13.5612	11.1244	5.94826
80	ENSDARE00000658054	12839185	12839388	204	16.0081	13.4834	16.2409	15.2441	16.3957	12.9567	4.72361
81	ENSDARE00000658043	12842123	12842317	195	29.218	37.1203	45.1791	37.1725	36.9149	33.2706	34.0423
82	ENSDARE00000658026	12842417	12842551	135	10.2936	3.21709	1.6733	5.06133	7.54042	0.593303	0
83	ENSDARE00000658013	12847893	12848070	178	8.58764	17.4862	18.1901	14.7546	9.80375	11.6994	7.21811
84	ENSDARE00000657991	12852416	12853457	1042	0	0	0	0	0	0	0
not in NM_001145584	ENSDARE00001182019	12852416	12853463	1048	0	0	0	0	0	0	0
not in NM_001145584	ENSDARE00001226727	12852416	12852635	220	0	0	0	0	0	0	0
1To assess the consequences of decreased KIAA1109 activity, we generated three different stable lines with frameshift variants, i.e. c.74_77del, c.316delTinsGTAAGATGTAA and c.758_762del in exons 1, 4 and 7 of kiaa1109 (a.k.a. si:ch211-233a24.2, exon numbering and variant nomenclature according to NM_001145584.1), respectively. Crosses of each heterozygote line with themselves resulted in clutches…
